# Supplementary material for: Effect of Carbon and Nitrogen Concentrations on the Superconducting Properties of (NbMoTaW)1CxNy Carbonitride Films
Source: Materials (Basel). 2025 Aug 8;18(16):3732. doi: 10.3390/ma18163732 (PMC12387340; doi:10.3390/ma18163732)
Supplement: Supplementary file 1 [file materials-18-03732-s001.zip]

Archive with 1 entries (1 files):
- materials-3751798-supplementary.pdf
